# Supplementary material for: Effects of IGF1 rs6214 Polymorphism and Milk Consumption on Serum Levels of IGF-1 and GH and Body Composition
Source: Metabolites. 2025 Aug 20;15(8):556. doi: 10.3390/metabo15080556 (PMC12388142; doi:10.3390/metabo15080556)
Supplement: Supplementary file 1 [file metabolites-15-00556-s001.zip]

Archive with 1 entries (1 files):
- metabolites-3681399-supplementary.pdf
